# Supplementary material for: Lactobacillus plantarum ZJUFB2 Prevents High Fat Diet-Induced Insulin Resistance in Association With Modulation of the Gut Microbiota
Source: Front Nutr. 2021 Oct 14;8:754222. doi: 10.3389/fnut.2021.754222 (PMC8604096; doi:10.3389/fnut.2021.754222)
Supplement: Supplementary file 1 [file Table_1.xlsx]

## Sheet: Figure 1A
Time (weeks)	NCD												HFD												HFD+B2
0	19.1	18.2	19.3	17.5	20.5	19.2	18.7	19.5	20.9	20.1	20.1	19.8	20.1	18.6	18.7	20.2	21.1	20.1	20.5	19.5	18.4	19.7	19.9	18.8	19.5	19.4	20.1	19.4	19.3	19	19.8	20.7	19.3	19.4	19.5	19.2
1	20.5	19.7	21.1	18.8	21.6	20.4	20.3	20.9	21.8	21.5	20.8	21.2	21.3	21	20.5	21.6	22.2	21.4	22.1	20.4	20.3	21.5	21.3	21.7	21.2	21.2	21.4	21.3	21.6	21	21.6	22.9	21.1	20.9	21.5	22.7
2	21.3	20.3	22	19.6	22.4	21.2	21.5	21.5	23.3	23.2	22.6	23.5	22	21.6	20.9	21.8	23.6	23.2	23.5	21.4	21.1	22.9	21.9	22.2	22.7	22.7	22.6	23	22.9	21.8	22.6	24.2	21.9	21.4	22.5	23.3
3	21.7	21	22.5	20.4	23.8	22.2	22.7	22.2	24.1	24.1	22.9	24.7	22.9	22	21.8	22.1	24.6	23.7	24.2	22.1	21.8	23.5	22.3	22.7	23.9	23.5	23	24.5	24	22.5	23.4	25.3	22.7	22	23.3	24.3
4	21.8	21.1	22.9	21.3	24.5	22.8	23.1	23.2	24.6	24.5	23.5	25.5	23.8	22.6	22.6	22.9	25.8	25.1	25.5	22.9	22.9	24.4	23.4	24.1	24.4	24.4	24.6	25.8	25.4	23.5	24	25.5	22.8	22.1	24	25.4
5	23.3	21.2	23	21.4	25.6	23.8	24.5	23.8	24.7	25.2	23.8	25.9	24.7	23.3	23.6	23.4	25.9	25.1	24.9	22.6	23.5	24.4	23.7	24	24.5	24.3	24.4	26.3	25.9	24.1	24.5	25.6	23.7	22.6	24.3	26.2
6	24.5	21.3	23.9	22.5	26.6	25.7	25.4	24.2	26	26.1	24.7	26.7	26	24.5	24.2	24	27.3	27	27.1	24.6	24.7	25.3	24.9	25.2	25.6	25.6	25.4	27	27.6	26	26.2	27.1	24.4	23.6	25.3	27.1
7	25	22.5	25.5	23	27.6	26.3	26.8	25.4	27.1	26.4	24.9	27.1	28.7	26.3	24.5	25.7	28.4	28.8	28.6	26.3	26.3	27.1	27.1	26.8	27.1	26.6	26.4	28.8	29.1	27.7	28.4	28.5	26.3	25.2	26.9	28.5
8	24.6	23	25.7	23.3	28.6	26.1	27.2	25.9	27.4	27.3	25	27	31.2	27.2	25.6	26.3	30.8	29.9	29.5	27.2	26.8	27.9	29.2	28.8	28.9	28.4	28.3	29.4	29.3	29.5	29.3	29.3	28.2	26.2	28.3	29.4
9	25.2	23.4	26.2	23.4	28.3	26.4	27	25.6	28.3	27.8	25.7	27.3	32.1	28.6	25.7	26.8	32.6	31.2	30.5	28.6	27.3	28.4	29.9	30.5	30.1	30	29	30.1	29.9	30.8	30.4	30.5	29.3	27.3	30.2	30.2
10	25.3	23	26	24	29.2	27	28.1	26.1	27.7	27.7	26	27.9	32.4	29	26.6	27.6	32.7	31.7	31.1	28.6	28.6	30.6	31.7	31.7	30.7	31	29.8	30.7	30.4	31.6	30.2	30.5	30.1	27.9	31.3	31.1
11	25.5	23.7	26.3	24.7	29.4	27.8	28.1	26.1	28.3	28.5	26.4	29	32.4	28.8	26.5	27.5	32.8	31.7	31.9	29.9	28.1	30.2	31.5	32.4	30.7	31.5	30.6	31.9	30.6	32.6	30.9	31.1	31.5	30.2	32.7	32.2
12	25.8	24.3	26.5	25.3	28.2	27.2	27.5	26.1	28.6	28.5	26	28	32.9	28.6	26.6	27.4	33.5	32.1	31.4	30	28.3	30.7	32.1	32.6	30.3	30.9	29.9	30.9	30	32.3	29.9	29.5	31.4	29.2	31	30.9
13	26.6	24.1	26.7	26.4	30.6	28.8	28.3	27.4	29.1	28.5	26.5	28.8	34.4	30.3	27.3	28.4	35.2	33	32.5	30.7	29.1	30.9	33	33.2	32.3	33	32.4	31.8	30.3	32.9	29.7	30.2	32.3	30	31	31.9
14	26.5	24.4	27.3	26.1	30.8	29	29	27.4	30	28.9	27	29.4	33.8	30.3	27.5	28.8	34.9	33.2	31.9	30.4	29.4	31	33.2	33.3	32.7	33	33	31.6	32.1	34.8	30.7	31.1	33.6	31.1	32.3	32.4
15	27	24.8	27.9	25.8	31.8	29.6	29.6	28.2	29.9	29.7	26.6	29.3	35.1	31.2	28.5	28.7	36.6	34.1	32.4	31.8	30.1	31.8	33.9	34.9	33.3	34.7	34.1	31.3	32.2	35.4	31.6	31	33.8	32.1	33.2	33.1
16	26.5	24.5	27.6	25.6	30.9	29.3	28.7	27.8	29.4	28.7	25.5	29.3	35.6	30.9	27.9	29	36.3	34.3	32.4	30.8	29.3	30.9	32.6	34.1	33.4	34.6	33.5	31.3	31.4	35.3	31.3	30.2	33.6	32.1	33.6	33.1

## Sheet: Figure 1B
Time (weeks)	NCD												HFD												HFD+B2
0	0	0	0	0	0	0	0	0	0	0	0	0	0	0	0	0	0	0	0	0	0	0	0	0	0	0	0	0	0	0	0	0	0	0	0	0
1	7.32984	8.24176	9.32643	7.42857	5.36585	6.25	8.55615	7.17949	4.30622	6.96517	3.48259	7.07071	5.97015	12.9032	9.62567	6.93069	5.21327	6.46766	7.80488	4.61538	10.3261	9.13706	7.03518	15.4255	8.71795	9.27835	6.46766	9.79382	11.9171	10.5263	9.09091	10.628	9.32643	7.73196	10.2564	18.2292
2	11.5183	11.5385	13.9896	12	9.26829	10.4167	14.9733	10.2564	11.4832	15.4229	12.4378	18.6869	9.45274	16.129	11.7647	7.92079	11.8483	15.4229	14.6341	9.74359	14.6739	16.2436	10.0503	18.0851	16.4103	17.0103	12.4378	18.5567	18.6529	14.7368	14.1414	16.9082	13.4715	10.3093	15.3846	21.3542
3	13.6126	15.3846	16.5803	16.5714	16.0976	15.625	21.3904	13.8461	15.311	19.9005	13.9304	24.7475	13.9304	18.2796	16.5775	9.40594	16.5877	17.9105	18.0488	13.3333	18.4783	19.2893	12.0603	20.7447	22.5641	21.134	14.4279	26.2887	24.3523	18.4211	18.1818	22.2222	17.6166	13.4021	19.4872	26.5625
4	14.1361	15.9341	18.6529	21.7143	19.5122	18.75	23.5294	18.9744	17.7034	21.8906	16.9154	28.7879	18.408	21.5054	20.8556	13.3663	22.2749	24.8756	24.3902	17.4359	24.4565	23.8579	17.5879	28.1915	25.1282	25.7732	22.3881	32.9897	31.6062	23.6842	21.2121	23.1884	18.1347	13.9175	23.0769	32.2917
5	21.9895	16.4835	19.171	22.2857	24.8781	23.9583	31.016	22.0513	18.1818	25.3731	18.408	30.8081	22.8856	25.2688	26.2032	15.8416	22.7488	24.8756	21.4634	15.8974	27.7174	23.8579	19.0955	27.6596	25.641	25.2577	21.393	35.567	34.1969	26.8421	23.7374	23.6715	22.7979	16.4948	24.6154	36.4583
6	28.2722	17.033	23.8342	28.5714	29.7561	33.8542	35.8289	24.1026	24.4019	29.8508	22.8856	34.8485	29.3532	31.7204	29.4118	18.8119	29.3839	34.3284	32.1951	26.1538	34.2391	28.4264	25.1256	34.0425	31.2821	31.9588	26.3682	39.1753	43.0052	36.8421	32.3232	30.9179	26.4249	21.6495	29.7436	41.1458
7	30.89	23.6264	32.1243	31.4286	34.6341	36.9792	43.3155	30.2564	29.6651	31.3433	23.8806	36.8687	42.7861	41.3978	31.016	27.2277	34.5972	43.2836	39.5122	34.8718	42.9348	37.5635	36.1809	42.5532	38.9744	37.1134	31.3433	48.4536	50.7772	45.7895	43.4344	37.6812	36.2694	29.8969	37.9487	48.4375
8	28.7958	26.3736	33.1606	33.1429	39.5122	35.9375	45.4545	32.8205	31.1005	35.8209	24.3781	36.3636	55.2239	46.2366	36.8984	30.198	45.9716	48.7562	43.9024	39.4872	45.6522	41.6244	46.7337	53.1915	48.2051	46.3918	40.796	51.5464	51.8135	55.2632	47.9798	41.5459	46.114	35.0515	45.1282	53.125
9	31.9372	28.5714	35.7513	33.7143	38.0488	37.5	44.385	31.2821	35.4067	38.3085	27.8607	37.8788	59.7015	53.7634	37.4332	32.6733	54.5024	55.2239	48.7805	46.6667	48.3696	44.1624	50.2513	62.234	54.359	54.6392	44.2786	55.1546	54.9223	62.1053	53.5354	47.343	51.8135	40.7216	54.8718	57.2917
10	32.4607	26.3736	34.715	37.1429	42.439	40.625	50.2674	33.8462	32.5359	37.8109	29.3532	40.9091	61.194	55.914	42.246	36.6337	54.9763	57.7114	51.7073	46.6667	55.4348	55.3299	59.2965	68.617	57.4359	59.7938	48.2587	58.2474	57.5129	66.3158	52.5252	47.343	55.9586	43.8144	60.5128	61.9792
11	33.5078	30.2198	36.2694	41.1429	43.4146	44.7917	50.2674	33.8462	35.4067	41.791	31.3433	46.4646	61.194	54.8387	41.7112	36.1386	55.4502	57.7114	55.6098	53.3333	52.7174	53.2995	58.2915	72.3404	57.4359	62.3711	52.2388	64.433	58.5492	71.579	56.0606	50.2415	63.2124	55.6701	67.6923	67.7083
12	35.0785	33.5165	37.3057	44.5714	37.561	41.6667	47.0588	33.8462	36.8421	41.791	29.3532	41.4141	63.6816	53.7634	42.246	35.6436	58.7678	59.7015	53.1707	53.8462	53.8043	55.8376	61.3065	73.4043	55.3846	59.2784	48.7562	59.2784	55.4404	70	51.0101	42.5121	62.6943	50.5155	58.9744	60.9375
13	39.267	32.4176	38.342	50.8571	49.2683	50	51.3369	40.5128	39.2345	41.791	31.8408	45.4545	71.1443	62.9032	45.9893	40.5941	66.8247	64.1791	58.5366	57.4359	58.1522	56.8528	65.8291	76.5957	65.641	70.1031	61.194	63.9175	56.9948	73.1579	50	45.8937	67.3575	54.6392	58.9744	66.1458
14	38.7435	34.0659	41.4508	49.1429	50.2439	51.0417	55.0802	40.5128	43.5407	43.7811	34.3284	48.4849	68.1592	62.9032	47.0588	42.5743	65.4029	65.1741	55.6098	55.8974	59.7826	57.3604	66.8342	77.1277	67.6923	70.1031	64.1791	62.8866	66.3212	83.1579	55.0505	50.2415	74.0933	60.3093	65.641	68.75
15	41.3613	36.2637	44.5596	47.4286	55.1219	54.1667	58.2888	44.6154	43.0622	47.7612	32.3383	47.9798	74.6269	67.7419	52.4064	42.0792	73.4597	69.6517	58.0488	63.0769	63.587	61.4213	70.3518	85.6383	70.7692	78.866	69.6517	61.3402	66.8394	86.3158	59.596	49.7585	75.1295	65.4639	70.2564	72.3958
16	38.7435	34.6154	43.0052	46.2857	50.7317	52.6042	53.4759	42.5641	40.6699	42.7861	26.8657	47.9798	77.1144	66.129	49.1979	43.5644	72.0379	70.6468	58.0488	57.9487	59.2391	56.8528	63.8191	81.383	71.282	78.3505	66.6667	61.3402	62.6943	85.7895	58.0808	45.8937	74.0933	65.4639	72.3077	72.3958

## Sheet: Figure 1C
NCD	HFD	HFD+B2
38.7435	77.1144	71.282
34.6154	66.129	78.3505
43.0052	49.1979	66.6667
46.2857	43.5644	61.3402
50.7317	72.0379	62.6943
52.6042	70.6468	85.7895
53.4759	58.0488	58.0808
42.5641	57.9487	45.8937
40.6699	59.2391	74.0933
42.7861	56.8528	65.4639
26.8657	63.8191	72.3077
47.9798	81.383	72.3958

## Sheet: Figure 1D
NCD	HFD	HFD+B2
9.00983	9.29833	10.5354
10.3521	10.1978	10.1073
9.87361	9.64018	9.99903
9.00983	9.29833	10.5354
10.3521	10.1978	10.1073
9.87361	9.64018	9.99903
9.00983	9.29833	10.5354		`
10.3521	10.1978	10.1073
9.87361	9.64018	9.99903
9.00983	9.29833	10.5354
10.3521	10.1978	10.1073
9.87361	9.64018	9.99903

## Sheet: Figure 1E
	NCD												HFD												HFD+B2
iWAT	0.898734	0.99863	1.28415	0.857709	0.489997	0.576667	0.688346	1.82619	1.04015	1	1.16157	1.21738	3.34341	1.64948	2.37481	1.37037	2.87067	2.16083	1.63077	2.22762	1.24632	2.28541	2.17344	3.45768	3.22525	3.44715	3.61797	0.925532	1.87593	4.44286	2.28021	1.17418	3.18806	3.13574	2.19739	1.98446
eWAT	2.09283	2.11461	2.77439	1.89559	3.15429	1.02	1.27819	2.3877	2.04394	2.44981	2.15677	1.9695	5.76138	4.9609	3.54237	4.30185	5.1478	4.18853	3.33779	4.89301	3.88419	3.6726	5.17705	6.02571	5.55836	5.67279	5.90392	2.25177	3.24508	6.31854	4.72083	2.92	5.63645	4.42062	5.14919	3.54189
BAT	0.302532	0.376712	0.275203	0.317181	0.485	0.628889	0.222932	0.536905	0.369318	0.342085	0.565066	0.474903	0.196108	0.367474	0.280153		0.275953	0.328025	0.238127	0.260839	0.386029	0.227758	0.442295	0.589342	0.401967	0.309494	0.206209	0.143262	0.322373	0.313374	0.379167	0.230545	0.373226	0.288316	0.245277	0.208784
liver	2.84557	3.8	2.54756	3.01101	3.66036	3.60074	4.29173	3.01825	3.74546	4.56911	3.44367	3.65676	2.95359	3.04187	3.10763	2.87481	3.03079	3.08026	2.87124	2.89441	2.89412	3.14804	3.26787	3.07022	2.94853	2.75949	2.95163	3.45851	2.96542	2.87204	3.0191	3.30036	2.74387	2.87973	2.62997	3.08176
spleen	0.981857	1.18082	0.245122	0.249339	0.268571	0.325926	0.342857	0.278968	0.348864	0.341699	0.381223	0.292664	0.252096	0.27128	0.228626	0.305185		0.229618	0.258528	0.264336	0.258456	0.245907	0.267869	0.217868	0.24918	0.249367	0.223529	0.287234	0.317288	0.237386	0.252083	0.251273	0.260645	0.247423	0.257003	0.252365
kidney	0.981857	1.18082	1.17317	1.09163	1.20643	1.16148	1.30075	1.11349	1.12121	1.22355	1.16507	1.09768	0.988024	1.07128	1.13282	1.20111		1.12516	1.28696	1.01084	1.04191	1.11851	1.12557	0.987147	1.20688	0.947468	0.905882	1.23156	1.1061	0.818845	0.995486	1.356	0.931613	0.963574	1.16221	1.05034
pancreas	0.244304	0.682648	0.373984	0.426872	0.778214	0.428148	0.483459	0.409524	0.467803	0.583012	0.39476	0.711197	0.472754	0.426644	0.414885	0.37963	0.511144	0.596497	0.40301	0.38951	0.453676	0.707117	0.431475	0.54326	0.583934	0.432278	0.35	0.466667	0.431186	0.365046	0.547569	0.401818	0.416774	0.374227	0.334202	0.435135

## Sheet: Figure 1F
NCD	HFD	HFD+B2
1408.43	3232.16	2718.31
551.801	1511.77	6752.92
1705.79	2927.5	6875.44
5647.83	4451.23	4779.49
1094.24	5851.21	4114.42
1892.29	1544.12	5969.18
2239.19	5773.65	5788.29
5630.2	6267.87	1256.74
2920.6	3148.92	5173.2
2675.26	3988.24	4567.55
4949.69	4327.05	6991.06
1398.35	2611.83	7103.65
4274.86	4420.69	7539.14
3265.41	5326.09	5300.5
1173.68	1286.05	7068.74
4206.47	1638.38	2114.75
313.58	2991.44	1945.31
3098.82	5027.11	3876.48
6735.13	4485.06	3769.21
2154.65	8220.73	3056.07
2638.54	4618.47	325.722
2042.39	6496.52	8870.77
1162.7	4859.4	6676.58
2164.7	5013.34	4153.2
1333.65	8136.05	4568.56
2552.62	3005.65	4029.62
1530.82	4870.06	2782.06
3576.46	4520.59	4108.31
3300.25	4226.78	4464.68
2124.8	2840.54	4329.58
945.655	2914.02	5304.69
2037.22	3287.28	5860.72
1010.71	3670.14	5567.52
672.146	4577.12	4924.06
1795.13	8033.37	2299.73
1864.31	8070.13	9379.42
2591.41	7016.87	3045.66
1956.12	2620.07	3501.32
4790.04	2628.24	4216.34
805.13	2010.76	3298.7
2711.73	2380.37	5394.03
1273.62	1129.44	6808.58
3268.16	2082.22	2188.59
988.376	1757.76	4031.54
1966.49	5978.8	8614.19
1426	5686.18	5230.02
924.149	6456.51	1238.2
1915.89	1288.37	4245.94
1355.09	5426.27	5413.77
1649.62	5054.25	5041.89
2223.97	4296.76	5877.85
2566.86	2651.98	4820.37
1978.67	4999.64	3693.38
2561.48	2385.35	3798.34
2796.92	2495.16	2841.12
643.135	2692.9	3196.7
2872.78	1149	2678.87
3580.29	1281.14	3583.22
1741.46	1589.8	2561.66
2949.55	3206.35	1784.36
2874.19	3960.59	5377.63
2039.89	1649.18	1504.58
521.44	1838.07	5410.15
1745.07	2411.77	4963.35
2726.94	1380.89	3382.55
2815.46	1758.09	2721.7
1876.2	566.041	7541.02
3635.8	2143.52	4236.33
1452.57	3889.06	4207.63
2342.41	1510.21	4904.04
4490.38	3682.18	4908.02
853.742	9097.36	2877.77
3846.49	4354.62	5639.23
1261.33	6077.94	6185.76
2871.48	4412.56	3120
2120.53	1892.58	3720.96
3816.67	2336.89	3091.56
2165.24	4183.2	4373.31
1662.78	4084.99	3938.29
1395.39	3401.45	6002.62
262.509	2682.67	2950.71
339.097	3033.04	1818.26
1388.92	956.859	1435.87
399.745	2213.71	3586.4
832.454	5498.85	4804.97
1366.07	6295.27	2333.41
480.454	4818.2	2473.15
600.522	2824.28	2311.01
1878.05	2916.26	3737.48
1508.12	10431.2	5663.05
826.346	2756.8	1227.17
638.979	4471.77	4214.82
1709.15	6580.22	4930.42
767.866	6416.82	5131.85
1093.41	9073.14	3803.08
1282.47	2902.42	5570.52
908.138	8110.55	7261.92
714.699	9076.43	3713.48
1459.76	5012.4	2428.07
683.941	5130.3	4325.67
276.786	2414.99	1877
786.66	6431.49	4707.35
1807.96	9771.54	4393.33
1187.56	5632.44	3101.1
1706.83	3718.47	2178.76
593.04	7672.95	3773.04
772.998	2862.48	3152.42
657.086	3026.25	3567.89
1178.45	13583.5	3819.96
2281.3	6596.99	2905.13
1018.63	9033.53	1489
2008.41	4087.71	4568.09
555.957	6191.18	3939.48
1121.53	5497.4	5940.77
623.256	4796.69	5205.37
649.785		4798.79
1019.42		6331.02
1369.72
374.192
1107.87
437.624
689.724
238.112
429.022
737.505
656.544
970.666
1414.72
1408.6
672.375
1239.97
1108.08
1475.08
1940.39
745.385
1114.88
311.773
1860.98
1670.94
584.547
1657.5
1181.42
1398.39
792.696
2423.95
1892
897.078
1731.27
1433.41
1580.12
1728.66
1786.46
3772.64
2547.38
646.279
1206.72
1972.02
2331.07
3282.14
2372.45
3076.92
2700.56
1653.99
828.55
1017.29
1144.26
2592.13
1261.87
2889.73
3142.74
1565.08
1402.83
1988.43
2305.84
1735.53
636.448
3163.27
3708.2
2511.64
2477.37
1452.71
2126.35
3347.31
744.842
3082.56
1605.13
2368.29
1351.29
1390.04
2543.08
3992.29
1646.29
862.453
3643.43
3397.69
1508.48
2069.35
754.312
612.377
2995.13
1159.48
1990.6
1843.67
1297.08
2197.59
2023.52
3388.11
1830.81
2125.95
1079.17
2553.49
1257.54
1423.43
727.855
2367.35
1878.8
1156.12
2557.22
1020
3280.26
2167.73
4139.03
2094.22
4746.67
1905.19
4301.89
3954.37
4757.08
3492.17
1242.32
1219.73
4043.25
3585.57
3200.96
3558.82
2282.63
2645.77
2784.99
2591.99
1748.94
6805.98
2453.12
1553.04
1642.39
1615.17
1825.75
1531.65
4255.45

## Sheet: Figure 2A
NCD	HFD	HFD+B2
1.237	1.32605	1.19181
0.815656	1.21573	1.00838
0.835593	0.936608	0.867493
0.660145	0.702678	0.606979
0.719957	0.642866	1.08414
0.899392	0.440835	0.915342
1.16788	0.880784	0.819643
1.3101	0.79306	0.681412

## Sheet: Figure 2B
NCD	HFD	HFD+B2
4.34503	7.26407	7.86761
4.50825	6.20501	6.27713
4.20458	7.74614	6.34926
3.64658	6.53526	5.15355
3.10377	5.45343	7.37415
4.52343	5.08902	5.98485
4.06793	6.50868	7.26027
4.83849	6.91864	5.21429

## Sheet: Figure 2C
NCD	HFD	HFD+B2
0.458026	1.49624	0.979258
0.598325	1.2471	1.26326
0.519248	1.85421	1.18588
0.613631	1.32023	0.707163
0.549858	1.06089	0.952048
0.72842	1.07874	0.919737
0.588972	1.50644	1.01582
0.373847	1.25305	0.351739

## Sheet: Figure 2D
NCD	HFD	HFD+B2
3.42734	4.06038	4.24353
3.07299	4.04844	4.54413
3.59456	4.0783	4.97611
2.6848	3.48706	3.70604
2.8142	3.48308	4.60186
3.45123	3.47512	3.80756
3.01924	3.56669	3.57465
3.44924	4.18779	3.51493

[truncated: 47 more sheets: Figure 2E, Figure 2F, Figure 2G, Figure 2H, Figure 3A, Figure 3B, Figure 3C, Figure 3D, Figure 3E, Figure 3F, Figure 3G, Figure 3H, Figure 3I, Figure 3J, Figure 3K, Figure 3L, Figure 4A, Figure 4B, Figure 4C, Figure 4D …]
